# Supplementary material for: Episiotomy Practice and Its Associated Factors in Africa: A Systematic Review and Meta-Analysis
Source: Front Med (Lausanne). 2022 Jun 24;9:905174. doi: 10.3389/fmed.2022.905174 (PMC9295659; doi:10.3389/fmed.2022.905174)
Supplement: Supplementary file 1 [file Table_1.XLSX]

## Sheet: study characteristics
study no	Title	Authors	Year of publication	Study Period	Country	Study area/setting	Sampling method/ data collection tool	Study Design	sample size	Mean age	Number of Cases	Prevalence% (95% CI)	Response rate
1	Assessment of the Proportion and Associated Factors of Episiotomy at Public Health Institutions of, Tigray Region, North Ethiopia, 2015	Yemaneh , et al	2015	12th -31st Oct 2015	Ethiopia	Axum	Systrmatic random sampling /Pre-tested structured data extraction format	Analytical cross-sectional	338	25±5.1 years	140	41.4( 36.2, 46.7)	1
2	Episiotomy practice and associated factors among mothers who gave birth at public health facilities in Metema district, northwest Ethiopia	Woretaw et al.	2021	1st March - 30th April 2020	Ethiopia	Metema	Systrmatic random sampling/structured, pre-tested ques- tionnaire and reviewing maternal records	Analytical cross-sectional	410	NR	181	44.2( 39.3, 49)	1
3	Episiotomy Practice and its Associated Factors among Mothers who Gave Birth Vaginally at Public Health Institutions of Shire Town, Northern Ethiopia	Kidane et al	2016	1st May - 30th August 2014	Ethiopia	Shire	Systrmatic random sampling/reviewing maternal records	Analytical cross-sectional	407	26.28 ±6.18	144	35.4( 30.8 ,40)	1
4	Episiotomy Practice and its Associated Factor among Women Who Gave Birth at Public Health Institutions of Akaki Kality in Addis Ababa, Ethiopia	Solomon et al	2019	2nd March -30thApril 2018	Ethiopia	Akaki Kality	Systrmatic random sampling/pretested questionnaires and chart review	Analytical cross-sectional	387	27.7± 4.2 years	134	35.2( 30,39.4)	0.984
5	Factors Associated with Episiotomy Practices in Bahirdar City, Ethiopia	Beyene et al	2020	1stFebruary -30th April 2017	Ethiopia	Bahirdar	Systrmatic random sampling/Standard checklist	Analytical cross-sectional	411	26.26 ± 4.66 years	169	41.1(36.4,45.9 )	1
6	Magnitude of Episiotomy and Associated Factors among Mothers Who Give Birth in Arba Minch General Hospital, Southern Ethiopia	Fikadu et al	2020	15thDec 2018 -30th Jan2019	Ethiopia	Arba Minch	Systrmatic random sampling/a pretested, interviewer-administered, semistructured ques- tionnaire/Standard checklist	Analytical cross-sectional	400	NR	272	68( 63.4,72.6)	0.976
7	Prevalence Of Episiotomy And Factors Associated With Practice Of Episiotomy At Saint Paul’s Hospital Millennium Medical College	Tobiaw et al	2019	1st Feb- 1stJuly 2016	Ethiopia	Kolfe	Systrmatic random sampling/A structured & pretested questionnaire/Chart review	Analytical cross-sectional	405	25 ± 4.94 y ears	265	65.4( 60.8,70.1)	1
8	Prevalence of Episiotomy and Its Associated Factors in University of Gondar Comprehensive Specialized Referral Hospital	Teshome et al	2020	1st March - 30th June 2014	Ethiopia	Gondar	Systrmatic random sampling/pre-tested checklist and medical record review	Analytical cross-sectional	306	NR	146	47.7( 42.1,53.3)	1
9	Trends and determinants of episiotomy at the University of Nigeria Teaching Hospital (UNTH), Enugu, Nigeria	Okeke et al	2012	1st Jan 2000 -31st Dec 2004	Nigeria	University of Nigeria Teaching Hospital	consecutive	Analytical cross-sectional	3032	NR	1201	39.6	1
10	Relative frequency and predictors of episiotomy in Ogbomoso, Nigeria	Alayande et al	2012	1st Sept2008 - 28th Feb 2009	Nigeria	Bowen University Teaching Hospital	retrospective analysis of consecutive delivery	Analytical cross-sectional	280	NR	96	34.3	1
11	Rates and predictors of episiotomy in Nigerian women	Onah et al	2004	1st may -30th June 2004	Nigeria	University of Nigeria Teaching Hospital,and University of Port Harcourt Teaching hospital	consecutive delivery	Analytical cross-sectional	433	NR	175	40.4	1
12	Prevalence and Predictors of Episiotomy Among Women at First Birth in Enugu, South‑East Nigeria	Izuka et al	2014	a 5-year of April 2004 to March 2009	Nigeria	University of Nigeria Teaching Hospital (UNTH), Enugu	chart review of consequtive delivery	Analytical cross-sectional	662	NR	411	62.1	1
13	Prevalence and factors associated with episiotomy practice among primiparous women in mulago national referral hospital Uganda	Pebolo et al	2019	February and March 2018	Uganda	mulago national referral hospital	Systrmatic random sampling/reviewing maternal records	Analytical cross-sectional	249	NR	181	73	1
14	Factors influencing the use of episiotomy during vaginal delivery in South Eastern Nigeria	Chigbu et al	2008	1stJan2001-31st Dec 2005	Nigeria	The Abia State University Teaching Hospital (ABSUTH)	consecutive reviewing maternal records	Analytical cross-sectional	4174	24.7 years	1877	45	1
15	Factors associated with episiotomy practice in Bukavu, Democratic Republic of the Congo	Innocent et al	2018	1st Jan- 31st Dec 2015	Democratic Republic of the Congo	health facilities in city of Bukavu	stratified sampling	Analytical cross-sectional	1878	NR	939		100
16	Factors associated with episiotomy among parturients delivering in a tertiary care centre in Nigeria	Owa et al	2015	1st Jan - 31st Dec 2012	Nigeria	Federal Medical Centre, Owo, Ondo State	chart review of consequtive delivery	Analytical cross-sectional	728	NR	68	9.3
17	Episiotomy at Aminu Kano Teaching Hospital, Kano, Nigeria: A 3-Year Review	Ayyuba et al	2016	1st Jan 2010 -31st Dec 2012	Nigeria	Aminu Kano Teaching Hospital, Kano,	delivery record review of consequtive delivery	Analytical cross-sectional	12168	NR	5040	41.4	1
18	Episiotomy and perineal trauma prevalence and obstetric risk factors in Port Harcourt, Nigeria	Enyindah etal	2007	1st Jan 1996 -31st Dec 2000	Nigeria	University of Port Harcourt Teaching Hospital(UPTH)	5 years chart review of all mothers	Analytical cross-sectional	4720	NR	1846	39.1	1
19	Determinants of episiotomy in rural Zimbabwe	Bergh et al.	2003	Between October 1997 and October 1998	Zimbabwe	Gutu Mission Hospital, GMH	1 year chart review of all mothers	descriptive crossectional	3589	NR	965	27
20	Episiotomy in Ghana	Morhe et al	2004	1 January to 30 April, 2003	Ghana	Komfo Anokye hospital	1 year chart review of all mothers	descriptive crossectional	2151	NR	374	17.4
21	Episiotomy: Epidemiological Aspects, Indications and Prognosis in the Bogodogo Health District	Adama et al	2018	1 July 2016 to 30 October 2016	Burkina Faso	Health district of Bogodogo in the city of Ouagadougou	prospective chart review of 4 months	descriptive crossectional	3703	23.1 ± 5	813	22

## Sheet: Sheet2
Obs	Episiotomy				expec	Episiotomy
	yes	No	total			yes	No	total
primi	69	42	111		primi	38.0571	72.9429	111
multi	27	142	169		multi	57.9429	111.057	169
total	96	184	280		total	96	184	280
chi sq	Episiotomy
	yes	No
primi	25.1585	13.1262
multi	16.5242	8.62133
total					alpha	0.05
chisqu-stat=	63.4302				chi criti	3.84146
