# Supplementary material for: Episiotomy Practice and Its Associated Factors in Africa: A Systematic Review and Meta-Analysis
Source: Front Med (Lausanne). 2022 Jun 24;9:905174. doi: 10.3389/fmed.2022.905174 (PMC9295659; doi:10.3389/fmed.2022.905174)
Supplement: Supplementary file 2 [file Table_2.XLSX]

## Sheet: parity 
Author	Year	A=case(E)	B=Contro(E)	C=Case(NE)	D=control(NE)	E=A+C	F=B+D	G=total	comparison
Yemaneh Y et al	2015	95	100	45	98	140	198	338	Primi/Multi
Beyene et al	2020	99	55	70	187	169	242	411	Primi/Multi
Fikadu k et al	2020	171	41	101	87	272	128	400	Primi/Multi
Kidane N et al	2016	70	70	74	193	144	263	407	Primi/Multi
Solomon Adanew W et al	2019	102	50	32	197	134	247	381	Primi/Multi
Teshome Y et al	2020	118	97	28	63	146	160	306	Primi/Multi
Okeke TC et al	2012	624	165	577	1666	1201	1831	3032	Primi/Multi
Owa OO et al	2012	44	168	24	492	68	660	728
Onah H.E. et al	2004	99	31	76	227	175	258	433
Ayyuba R et al	2016	2844	738	2196	6390	5040	7128	12168
Alayande BT et al	2012	69	42	27	142	96	184	280
Chigbu B et al	2008	1150	127	727	2170	1877	2297	4174
Enyindah C etal	2007	972	288	874	2586	1846	2874	4720

## Sheet: Presentation 
Author	Year	A=case(E)	B=Contro(E)	C=Case(NE)	D=control(NE)	E=A+C	F=B+D	total	comparison
Yemaneh Y et al	2015	40	43	100	155	140	198	338	Nonvertex/Vertex
Solomon Adanew Worku et al	2019	19	14	115	233	134	247	381

## Sheet: Mode of delivery
Author	Year	A=case(E)	B=Contro(E)	C=Case(NE)	D=control(NE)	E=A+C	F=B+D	total	comparison
Yemaneh Y et al	2015	92	63	48	135	140	198	338	none SVD/SVD
Beyene F et al	2020	38	16	131	226	169	242	411	none SVD/SVD
Tobiaw Tefera et al	2019	77	10	188	130	265	140	405	none SVD/SVD
Woretaw et al.	2021	47	17	134	212	181	229	410	none SVD/SVD
Okeke TC et al	2012	52	11	1149	1820	1201	1831	3032
Owa OO et al	2012	20	4	48	656	68	660	728
Ayyuba R et al	2016	270	90	4770	7038	5040	7128	12168
Alayande BT et al	2012	4	1	92	183	96	184	280
Chigbu B et al	2008	396	117	1460	2178	1856	2295	4151		None SVD=assissted breech, breech,vaccum,forceps
Enyindah C etal	2007	109	30	1737	2844	1846	2874	4720

## Sheet: Birth weight 
Author	Year	A=case(E)	B=Contro(E)	C=Case(NE)	D=control(NE)	E=A+C	F=B+D	total	comparison
Beyene F et al	2020	11	10	158	232	169	242	411	Macrosomic/Normal
Tobiaw Tefera et al	2019	9	1	256	139	265	140	405	Macrosomic/Normal
Solomon Adanew W et al	2019	12	4	122	243	134	247	381	Macrosomic/Normal
Okeke TC et al	2012	129	21	1072	1810	1201	1831	3032
Ayyuba R et al	2016	630	95	4410	7033	5040	7128	12168
Alayande BT et al	2012	1	3	95	181	96	184	280

## Sheet: Prolonged SSL
Author	Year	A=case(E)	B=Contro(E)	C=Case(NE)	D=control(NE)	E=A+C	F=B+D	G=total	comparison
Beyene et al	2020	73	26	96	216	169	242	411	Yes/No
Tobiaw Tefera et al	2019	207	65	58	75	265	140	405	Yes/No	duration of labors differs according to parity
Teshome Y et al	2020	37	8	109	152	146	160	306	Yes/No
Solomon Adanew W et al	2019	29	7	105	240	134	247	381	Yes/No
Pebolo et al	2019	118	17	62	50	180	67	247

## Sheet: Oxytocin 
Author	Year	A=case(E)	B=Contro(E)	C=Case(NE)	D=control(NE)	E=A+C	F=B+D	G=total	comparison
Beyene F et al	2020	82	38	87	204	169	242	411	Yes/No
Woretaw et al.	2021	43	16	138	213	181	229	410	Yes/No
Kidane N et al	2016	38	106	26	237	64	343	407	Yes/No

## Sheet: Birth attendant 
Author	Year	A=case(E)	B=Contro(E)	C=Case(NE)	D=control(NE)	E=A+C	F=B+D	total	comparison
Yemaneh Y, et al	2015	92	51	67	128	159	179	338	Others/Midwives
Solomon Adanew W et al	2019	22	21	112	226	134	247	381	Others/Midwives
Owa OO et al	2012	32	80	36	580	68	660	728	docter/midwives

## Sheet: Age of mother 
Author	Year	A=case(E)	B=Contro(E)	C=Case(NE)	D=control(NE)	E=A+C	F=B+D	total	comparison
Kidane N et al	2016	139	228	5	35	144	263	407	<35/>=35
Teshome Y et al	2020	139	145	7	15	146	160	306	<35/>=35
Owa OO et al	2012	4	110	550	64	554	174	728
Alayande BT et al	2012	94	149	2	35	96	184	280
Chigbu B et al	2008	1694	2000	183	297	1877	2297	4174

## Sheet: Gestationa age 
Author	Year	A=case(E)	B=Contro(E)	C=Case(NE)	D=control(NE)	E=A+C	F=B+D	G=total	comparison
Enyindah C etal	2007	1325	1998	521	876	1846	2874	4720	>=37 wks vs < 37 wks
Pebolo et al	2019	154	59	1	6	155	65	220
Kidane N et al	2016	124	234	20	29	144	263	407
