# Supplementary material for: Episiotomy Practice and Its Associated Factors in Africa: A Systematic Review and Meta-Analysis
Source: Front Med (Lausanne). 2022 Jun 24;9:905174. doi: 10.3389/fmed.2022.905174 (PMC9295659; doi:10.3389/fmed.2022.905174)
Supplement: Supplementary file 7 [file Table_7.XLSX]

## Sheet: by parity
Authors	Year	Country	Region	Study Design	Primi sample	Primi cases	Multi sample	Multiparous cases
Yemaneh , et al	2015	Ethiopia	Eastern Africa		195	95	143	45
Kidane et al	2016	Ethiopia	Eastern Africa		140	70	267	74
Solomon et al	2019	Ethiopia	Eastern Africa		158	102	229	32
Beyene et al	2020	Ethiopia	Eastern Africa		154	99	257	70
Fikadu et al	2020	Ethiopia	Eastern Africa		212	171	188	101
Tobiaw et al	2019	Ethiopia	Eastern Africa		215	181	190	84
Teshome et al	2020	Ethiopia	Eastern Africa		221	118	85	28
Okeke et al	2012	Nigeria	Western Africa		789	624	2243	577
Alayande et al	2012	Nigeria	Western Africa		111	69	169	27
Onah et al	2004	Nigeria	Western Africa		130	99	303	76
Chigbu et al	2008	Nigeria	Western Africa		1277	1150	2897	727
Innocent et al	2018	DRC	Middle Africa		492	378	1386	561
Owa et al	2015	Nigeria	Western Africa		212	44	516	24
Ayyuba et al	2016	Nigeria	Western Africa		3582	2844	8586	2196
Enyindah etal	2007	Nigeria	Western Africa		1260	972	3460	874
Bergh et al.	2003	Zimbabwe	Eastern Africa		1560	838	2029	127
Morhe et al	2004	Ghana	Western Africa		847	268	1304	0

## Sheet: Prevalence
Authors	Year	Country	Region	Study Design	sample	Cases	Primi sample	Primi cases	Multi sample	Multiparous cases	total sample	total case
Yemaneh , et al	2015	Ethiopia	Eastern Africa	Analytical cross-sectional	338	140	195	95	143	45	338	140
Woretaw et al.	2021	Ethiopia	Eastern Africa	Analytical cross-sectional	410	181	108		302		410	0
Kidane et al	2016	Ethiopia	Eastern Africa	Analytical cross-sectional	407	144	140	70	267	74	407	144
Solomon et al	2019	Ethiopia	Eastern Africa	Analytical cross-sectional	387	134	158	102	229	32	387	134
Beyene et al	2020	Ethiopia	Eastern Africa	Analytical cross-sectional	411	169	154	99	257	70	411	169
Fikadu et al	2020	Ethiopia	Eastern Africa	Analytical cross-sectional	400	272	212	171	188	101	400	272
Tobiaw et al	2019	Ethiopia	Eastern Africa	Analytical cross-sectional	405	265	215	181	190	84	405	265
Teshome et al	2020	Ethiopia	Eastern Africa	Analytical cross-sectional	306	146	221	118	85	28	306	146
Okeke et al	2012	Nigeria	Western Africa	Analytical cross-sectional	3032	1201	789	624	2243	577	3032	1201
Alayande et al	2012	Nigeria	Western Africa	Analytical cross-sectional	280	96	111	69	169	27	280	96
Onah et al	2004	Nigeria	Western Africa	Analytical cross-sectional	433	175	130	99	303	76	433	175
Izuka et al	2014	Nigeria	Western Africa	Analytical cross-sectional	662	411
Pebolo et al	2019	Uganda	Eastern Africa	Analytical cross-sectional	249	181
Chigbu et al	2008	Nigeria	Western Africa	Analytical cross-sectional	4174	1877	1277	1150	2897	727	4174	1877
Innocent et al	2018	DRC	Middle Africa	Analytical cross-sectional	1878	939	492	378	1386	561	1878	939
Owa et al	2015	Nigeria	Western Africa	Analytical cross-sectional	728	68	212	44	516	24	728	68
Ayyuba et al	2016	Nigeria	Western Africa	Analytical cross-sectional	12168	5040	3582	2844	8586	2196	12168	5040
Enyindah etal	2007	Nigeria	Western Africa	Analytical cross-sectional	4720	1846	1260	972	3460	874	4720	1846
Bergh et al.	2003	Zimbabwe	Eastern Africa	Descriptive crossectional	3589	965	1560	838	2029	127	3589	965
Morhe et al	2004	Ghana	Western Africa	Descriptive crossectional	2151	374	847	268	1304	0	2151	268
Adama et al	2018	Burkina Faso	Western Africa	Descriptive crossectional	3703	813	2224
					40831	15437	13887	8122
								58.4864

## Sheet: study characteristics
study no	Title	Authors	Year of publication	Study Period	Country	Study area/setting	Sampling method/ data collection tool	Study Design	sample size	Mean age	Number of Cases	Prevalence% (95% CI)	Response rate	NOS
1	Assessment of the Proportion and Associated Factors of Episiotomy at Public Health Institutions of, Tigray Region, North Ethiopia, 2015	Yemaneh , et al	2015	12th -31st Oct 2015	Ethiopia	Axum	Systrmatic random sampling /Pre-tested structured data extraction format	Analytical cross-sectional	338	25±5.1 years	140	41.4( 36.2, 46.7)	1
2	Episiotomy practice and associated factors among mothers who gave birth at public health facilities in Metema district, northwest Ethiopia	Woretaw et al.	2021	1st March - 30th April 2020	Ethiopia	Metema	Systrmatic random sampling/structured, pre-tested ques- tionnaire and reviewing maternal records	Analytical cross-sectional	410	__	181	44.2( 39.3, 49)	1
3	Episiotomy Practice and its Associated Factors among Mothers who Gave Birth Vaginally at Public Health Institutions of Shire Town, Northern Ethiopia	Kidane et al	2016	1st May - 30th August 2014	Ethiopia	Shire	Systrmatic random sampling/reviewing maternal records	Analytical cross-sectional	407	26.28 ±6.18	144	35.4( 30.8 ,40)	1
4	Episiotomy Practice and its Associated Factor among Women Who Gave Birth at Public Health Institutions of Akaki Kality in Addis Ababa, Ethiopia	Solomon et al	2019	2nd March -30thApril 2018	Ethiopia	Akaki Kality	Systrmatic random sampling/pretested questionnaires and chart review	Analytical cross-sectional	387	27.7± 4.2 years	134	35.2( 30,39.4)	0.984
5	Factors Associated with Episiotomy Practices in Bahirdar City, Ethiopia	Beyene et al	2020	1stFebruary -30th April 2017	Ethiopia	Bahirdar	Systrmatic random sampling/Standard checklist	Analytical cross-sectional	411	26.26 ± 4.66 years	169	41.1(36.4,45.9 )	1
6	Magnitude of Episiotomy and Associated Factors among Mothers Who Give Birth in Arba Minch General Hospital, Southern Ethiopia	Fikadu et al	2020	15thDec 2018 -30th Jan2019	Ethiopia	Arba Minch	Systrmatic random sampling/a pretested, interviewer-administered, semistructured ques- tionnaire/Standard checklist	Analytical cross-sectional	400	__	272	68( 63.4,72.6)	0.976
7	Prevalence Of Episiotomy And Factors Associated With Practice Of Episiotomy At Saint Paul’s Hospital Millennium Medical College	Tobiaw et al	2019	1st Feb- 1stJuly 2016	Ethiopia	Kolfe	Systrmatic random sampling/A structured & pretested questionnaire/Chart review	Analytical cross-sectional	405	25 ± 4.94 y ears	265	65.4( 60.8,70.1)	1
8	Prevalence of Episiotomy and Its Associated Factors in University of Gondar Comprehensive Specialized Referral Hospital	Teshome et al	2020	1st March - 30th June 2014	Ethiopia	Gondar	Systrmatic random sampling/pre-tested checklist and medical record review	Analytical cross-sectional	306	_	146	47.7( 42.1,53.3)	1
9	Trends and determinants of episiotomy at the University of Nigeria Teaching Hospital (UNTH), Enugu, Nigeria	Okeke et al	2012	1st Jan 2000 -31st Dec 2004	Nigeria	University of Nigeria Teaching Hospital	consecutive	Analytical cross-sectional	3032	_	1201	39.6	1
10	Relative frequency and predictors of episiotomy in Ogbomoso, Nigeria	Alayande et al	2012	1st Sept2008 - 28th Feb 2009	Nigeria	Bowen University Teaching Hospital	retrospective analysis of consecutive delivery	Analytical cross-sectional	280		96	34.3	1
11	Rates and predictors of episiotomy in Nigerian women	Onah et al	2004	1st may -30th June 2004	Nigeria	University of Nigeria Teaching Hospital,and University of Port Harcourt Teaching hospital	consecutive delivery	Analytical cross-sectional	433	_	175	40.4	1
12	Prevalence and Predictors of Episiotomy Among Women at First Birth in Enugu, South‑East Nigeria	Izuka et al	2014	a 5-year of April 2004 to March 2009	Nigeria	University of Nigeria Teaching Hospital (UNTH), Enugu	chart review of consequtive delivery	Analytical cross-sectional	662		411	62.1	1
13	Prevalence and factors associated with episiotomy practice among primiparous women in mulago national referral hospital Uganda	Pebolo et al	2019	February and March 2018	Uganda	mulago national referral hospital	Systrmatic random sampling/reviewing maternal records	Analytical cross-sectional	249		181	73	1
14	Factors influencing the use of episiotomy during vaginal delivery in South Eastern Nigeria	Chigbu et al	2008	1stJan2001-31st Dec 2005	Nigeria	The Abia State University Teaching Hospital (ABSUTH)	consecutive reviewing maternal records	Analytical cross-sectional	4174	24.7 years; range 16-37	1877	45	1
15	Factors associated with episiotomy practice in Bukavu, Democratic Republic of the Congo	Innocent et al	2018	1st Jan- 31st Dec 2015	Democratic Republic of the Congo	health facilities in city of Bukavu	stratified sampling	Analytical cross-sectional	1878		939		100
16	Factors associated with episiotomy among parturients delivering in a tertiary care centre in Nigeria	Owa et al	2015	1st Jan - 31st Dec 2012	Nigeria	Federal Medical Centre, Owo, Ondo State	chart review of consequtive delivery	Analytical cross-sectional	728		68	9.3
17	Episiotomy at Aminu Kano Teaching Hospital, Kano, Nigeria: A 3-Year Review	Ayyuba et al	2016	1st Jan 2010 -31st Dec 2012	Nigeria	Aminu Kano Teaching Hospital, Kano,	delivery record review of consequtive delivery	Analytical cross-sectional	12168		5040	41.4	1
18	Episiotomy and perineal trauma prevalence and obstetric risk factors in Port Harcourt, Nigeria	Enyindah etal	2007	1st Jan 1996 -31st Dec 2000	Nigeria	University of Port Harcourt Teaching Hospital(UPTH)	5 years chart review of all mothers	Analytical cross-sectional	4720		1846	39.1	1
19	Determinants of episiotomy in rural Zimbabwe	Bergh et al.	2003	Between October 1997 and October 1998	Zimbabwe	Gutu Mission Hospital, GMH	1 year chart review of all mothers	descriptive crossectional	3589	Not reported	965	27
20	Episiotomy in Ghana	Morhe et al	2004	1 January to 30 April, 2003	Ghana	Komfo Anokye hospital	1 year chart review of all mothers	descriptive crossectional	2151		374	17.4
21	Episiotomy: Epidemiological Aspects, Indications and Prognosis in the Bogodogo Health District	Adama et al	2018	1 July 2016 to 30 October 2016	Burkina Faso	Health district of Bogodogo in the city of Ouagadougou	prospective chart review of 4 months	descriptive crossectional	3703	23.1 ± 5	813	22
